# Supplementary material for: In Vitro Metabolism and In Vivo Pharmacokinetics Profiles of Hydroxy-α-Sanshool
Source: Toxics. 2024 Jan 24;12(2):100. doi: 10.3390/toxics12020100 (PMC10891682; doi:10.3390/toxics12020100)
Supplement: Supplementary file 1 [file toxics-12-00100-s001.zip]

Archive with 1 entries (1 files):
- toxics-2821650-supplementary.pdf
